# Supplementary material for: Contribution of histone variants to aneuploidy: a cancer perspective
Source: Front Genet. 2023 Nov 23;14:1290903. doi: 10.3389/fgene.2023.1290903 (PMC10702394; doi:10.3389/fgene.2023.1290903)
Supplement: Supplementary file 1 [file Table1.XLSX]

## Sheet: Sample availability
Summary of cancer sites with available data for each analysis category
TCGA abbreviation	TCGA cancer name	Expression	Fold change	Expression + Aneuploidy Score	Mutation percentage	Mutation + Aneuploidy Score
		TOIL normalised expression data available in University of California Santa Cruz (UCSC) Xena	RSEM values in tumour sites with more than 10 matched tumor and normal samples available in GSCA	RSEM expression with Aneuploidy Scores available in cBioPortal PanCancerAtlas TCGA cohorts	Mutation status available in cBioPortal PanCancerAtlas TCGA cohorts	Mutation data with Aneuploidy Scores available in cBioPortal PanCancerAtlas TCGA cohorts
ACC	Adrenocortical carcinoma	n=77	NA	NA	n=92	NA
BLCA	Bladder Urothelial Carcinoma	n=407	n=19	n=92	n=411	NA
BRCA	Breast invasive carcinoma	n=1092	n=114	n=364	n=1026	n=1084
CESC	Cervical squamous cell carcinoma and endocervical adenocarcinoma	n=304	NA	n=80	n=297	n=297
CHOL	Cholangio carcinoma	n=36	NA	NA	n=36	NA
COAD	Colon adenocarcinoma	n=288	n=26	n=148	n=594	n=594
DLBC	Lymphoid Neoplasm Diffuse Large B-cell Lymphoma	n=47	NA	n=28	n=48	n=37
ESCA	Esophageal carcinoma	n=181	n=11	NA	n=185	n=182
GBM	Glioblastoma multiforme	n=153	NA	n=112	n=592	n=403
HNSC	Head and Neck squamous cell carcinoma	n=518	n=43	n=168	n=523	n=509
KICH	Kidney Chromophobe	n=66	n=25	n=44	n=66	n=65
KIRC	Kidney renal clear cell carcinoma	n=531	n=72	n=148	n=512	n=370
KIRP	Kidney renal papillary cell carcinoma	n=289	n=32	n=124	n=283	n=282
LGG	Brain Lower Grade Glioma	n=509	NA	n=72	n=526	n=514
LIHC	Liver hepatocellular carcinoma	n=369	n=50	n=204	n=372	n=365
LUAD	Lung adenocarcinoma	n=513	n=58	n=148	n=567	n=566
LUSC	Lung squamous cell carcinoma	n=498	n=51	n=188	n=487	n=485
MESO	Mesothelioma	n=87	NA	NA	n=82	NA
OV	Ovarian serous cystadenocarcinoma	n=419	NA	n=80	n=585	n=412
PAAD	Pancreatic adenocarcinoma	n=178	NA	n=112	n=185	n=178
PCPG	Pheochromocytoma and Paraganglioma	n=180	NA	NA	n=184	NA
PRAD	Prostate adenocarcinoma	n=495	n=52	n=76	n=498	n=494
READ	Rectum adenocarcinoma	n=92	NA	n=56	n=149	NA
SARC	Sarcoma	n=258	NA	NA	n=239	NA
SKCM	Skin Cutaneous Melanoma	n=102	NA	n=84	n=468	n=448
STAD	Stomach adenocarcinoma	n=414	n=32	n=116	n=440	n=440
TGCT	Testicular Germ Cell Tumors	n=154	NA	n=80	n=151	n=149
THCA	Thyroid carcinoma	n=504	n=59	n=188	n=500	n=500
THYM	Thymoma	n=119	NA	NA	n=123	n=123
UCEC	Uterine Corpus Endometrial Carcinoma	n=180	NA	n=176	n=531	n=529
UCS	Uterine Carcinosarcoma	n=57	NA	NA	n=57	n=57
UVM	Uveal Melanoma	n=79	NA	NA	n=80	n=80
